# Supplementary material for: Quantum structure of negation and conjunction in human thought
Source: Front Psychol. 2015 Sep 30;6:1447. doi: 10.3389/fpsyg.2015.01447 (PMC4588749; doi:10.3389/fpsyg.2015.01447)
Supplement: Supplementary file 1 [file DataSheet1.XLSX]

## Sheet: Sheet1
				SUPPLEMENTARY MATERIAL FOR THE ARTICLE. FOCK SPACE MODELING PARAMETERS.
																																									|C>
					|A>								|B>								|A'>								|B'>								Angles				A'B'	A'B	AB'	AB	Weights
					a_1	a_2	a_3	a_4	a_5	a_6	a_7	a_8	b_1	b_2	b_3	b_4	b_5	b_6	b_7	b_8	a'_1	a'_2	a'_3	a'_4	a'_5	a'_6	a'_7	a'_8	b'_1	b'_2	b'_3	b'_4	b'_5	b'_6	b'_7	b'_8	phi_AB	phi_AB'	phi_A'B	phi_A'B'	c_11	c_12	c_21	c_22	m_AB	n_AB	m_AB'	n_AB'	m_A'B
	H FURNISH	FURNITURE	Mantelpiece		-0.05	0.31	-0.01	0.01	0.21	0.17	-0.1	0.91	-0.1	0.56	-0.25	-0.01	0.38	-0.52	0.42	-0.14	0.03	-0.01	0.93	0.12	0.08	-0.25	0.21	0.06	0.1	-0.66	-0.23	-0.06	-0.07	-0.45	0.39	0.37	96.05	56.19	109.32	96.83	0.13	0.29	0.61	0.73	0.5	0.86	0.39	0.92	0.6
			Window Seat		-0.01	0.69	0.14	-0.01	-0.13	-0.66	-0.2	0.11	-0.08	-0.39	-0.6	0	-0.03	-0.4	-0.17	0.54	0.13	-0.19	0.69	0.01	0.09	0.05	-0.05	0.67	-0.09	0.57	-0.34	-0.02	0.17	0.54	0.11	0.47	76.57	103.86	84.42	85.94	0.34	0.62	0.64	0.31	0.51	0.86	0.77	0.63	1
			Painting		-0.07	0.4	0.18	0.02	-0.1	0.33	0.03	0.82	-0.09	0.69	-0.18	-0.02	0.3	-0.28	0.54	-0.17	0	-0.28	0.75	0.09	0.15	-0.42	0.36	0.15	0.06	-0.25	-0.53	-0.07	-0.09	-0.63	0.03	0.49	108.57	106.82	86.44	91.45	0.12	0.43	0.71	0.55	0.45	0.89	0.62	0.79	0.67
			Light Fixture		-0.05	0.32	0.14	0.01	-0.1	0.31	0.04	0.87	-0.08	0.63	-0.03	-0.01	0.33	-0.38	0.58	-0.08	0.01	-0.39	0.82	0.1	0.08	-0.28	0.25	0.11	0.08	-0.46	-0.51	-0.06	-0.07	-0.52	0.24	0.42	106.42	87.82	81.93	114.74	0.14	0.33	0.62	0.7	0.48	0.88	0.49	0.87	0.55
			Kitchen Counter		-0.08	0.51	0.26	0.03	-0.09	0.24	0.03	0.78	-0.09	0.7	-0.12	-0.02	0.3	-0.38	0.41	-0.29	0	-0.32	0.76	0.1	0.13	-0.42	0.34	0.08	0.06	-0.27	-0.55	-0.07	-0.1	-0.54	0.25	0.51	105.14	91.89	74.58	94.65	0.19	0.54	0.69	0.44	0.49	0.87	0.78	0.63	0.76
			Bath Tub		-0.08	0.48	0.2	0.02	-0.19	0.15	0.01	0.82	-0.17	0.67	-0.12	0.01	0.22	-0.52	0.37	-0.23	-0.07	-0.36	0.75	0.12	0.12	-0.39	0.32	0.11	0.02	-0.42	-0.6	-0.05	0.05	-0.35	0.35	0.47	104.16	71.11	76.12	86.09	0.18	0.49	0.67	0.52	0.5	0.87	0.67	0.74	0.69
			Deck Chair		-0.05	0.51	-0.06	0	-0.14	-0.1	0.11	0.83	-0.02	0.23	-0.21	-0.02	0.23	-0.8	0.37	-0.27	0.03	-0.32	0.79	0.09	0.09	-0.13	0.45	0.19	0.08	-0.71	-0.53	-0.07	-0.01	-0.07	0.25	0.36	73.99	79.09	81.06	87.79	0.12	0.51	0.29	0.8	0.56	0.83	0.51	0.86	0.48
			Shelves		-0.04	0.38	-0.03	0	-0.15	-0.12	0.14	0.89	-0.02	0.19	-0.18	-0.02	0.23	-0.83	0.37	-0.22	0.03	-0.38	0.78	0.09	0.08	-0.07	0.46	0.12	0.09	-0.75	-0.54	-0.08	-0.01	-0.03	0.22	0.27	67.32	90.96	86.09	120.91	0.1	0.38	0.24	0.89	0.57	0.82	0.47	0.88	0.4
			Rug		-0.02	0.31	0.1	0.01	-0.17	-0.12	0.05	0.92	-0.04	0.64	-0.09	-0.01	0.18	-0.61	0.32	-0.27	0.01	-0.28	0.86	0.1	0.08	-0.21	0.35	-0.04	0.04	-0.43	-0.45	-0.05	0.06	-0.04	0.76	0.16	99.53	94.53	61.86	110.82	0.11	0.31	0.64	0.69	0.48	0.88	0.43	0.9	0.46
			Bed		-0.02	0.46	-0.16	-0.03	-0.09	-0.19	0.19	0.82	-0.01	0.18	-0.2	-0.03	0.2	-0.74	0.43	-0.39	0	-0.36	0.77	0.12	0.06	-0.17	0.42	0.23	0.06	-0.77	-0.54	-0.08	-0.01	-0.09	0.17	0.27	83.55	84.88	65.21	88.7	0.11	0.48	0.25	0.83	0.54	0.84	0.49	0.87	0.41
			Wall-Hangings		-0.01	0.35	0.11	0.01	-0.09	-0.27	0.17	0.87	-0.02	0.72	-0.14	-0.04	0.17	-0.5	0.08	-0.42	-0.01	-0.19	0.86	0.12	0.08	-0.29	0.3	-0.17	0.02	-0.36	-0.43	-0.05	0.02	-0.23	0.79	-0.03	80.4	91.52	67.22	112.25	0.13	0.34	0.72	0.59	0.52	0.85	0.48	0.88	0.52
			Space Rack		-0.03	0.65	0.44	0.01	-0.11	-0.04	0.24	0.55	-0.02	0.69	-0.3	-0.08	0.17	-0.08	0.13	-0.61	0	-0.27	0.54	0.08	0.05	-0.41	0.55	-0.39	0.01	-0.13	-0.6	-0.06	0.06	-0.08	0.71	0.33	112.24	71.53	87.07	79.73	0.45	0.65	0.61	0	0.46	0.89	0.72	0.69	1
			Ashtray		-0.02	0.41	0.3	0	-0.13	-0.18	-0.05	0.83	-0.02	0.77	0.01	-0.06	0.2	-0.27	0.37	-0.39	0	-0.38	0.73	0.1	0.12	-0.21	0.51	-0.06	0.02	-0.18	-0.57	-0.04	-0.01	-0.02	0.73	0.33	94.72	91.77	69.39	85.02	0.25	0.44	0.73	0.46	0.53	0.85	0.75	0.66	0.61
			Bar		-0.02	0.43	0.31	-0.01	-0.11	-0.26	0.06	0.8	-0.02	0.61	-0.06	-0.05	0.23	-0.48	0.35	-0.46	0	-0.49	0.62	0.1	0.1	-0.17	0.57	-0.06	0.02	-0.18	-0.68	-0.05	-0.01	0.02	0.64	0.31	96.04	70	86.81	76.32	0.24	0.47	0.56	0.63	0.54	0.84	0.5	0.87	0.63
			Lamp		-0.01	0.19	0.14	0	-0.13	-0.29	0.11	0.91	-0.02	0.59	0.09	-0.03	0.25	-0.57	0.38	-0.33	0	-0.57	0.72	0.11	0.08	-0.18	0.33	-0.07	0.02	-0.37	-0.61	-0.03	0.02	-0.05	0.69	0.07	89.7	75.74	69.34	100.97	0.14	0.19	0.58	0.78	0.48	0.88	0.36	0.93	0.45
			Wall Mirror		-0.01	0.23	0.18	0	-0.12	-0.29	0.11	0.89	-0.01	0.49	0.07	-0.03	0.26	-0.61	0.43	-0.36	0	-0.63	0.69	0.11	0.07	-0.15	0.31	-0.05	0.02	-0.39	-0.63	-0.03	0.02	0	0.65	0.15	105.76	75.26	70.68	120.67	0.15	0.25	0.47	0.83	0.5	0.87	0.37	0.93	0.44
			Door Bell		0	0.33	0.37	-0.05	0.04	-0.29	0	0.81	-0.14	0.77	0.17	-0.16	0.24	-0.19	0.07	-0.48	0.21	-0.43	0.66	0.13	0.22	-0.39	0.22	-0.27	-0.08	-0.03	-0.45	-0.02	-0.17	-0.52	0.7	0.04	102.81	117.67	67.37	77.65	0.2	0.46	0.79	0.35	0.48	0.88	0.91	0.41	0.65
			Hammock		-0.03	0.4	0.46	-0.08	0.02	-0.48	0.05	0.62	-0.12	0.55	0.1	-0.12	0.29	-0.3	0.05	-0.69	0.2	-0.61	0.4	0.14	0.1	-0.42	0.41	-0.23	-0.1	0	-0.76	-0.02	0.03	-0.48	0.39	0.16	101.63	72.06	65.2	86.69	0.09	0.61	0.57	0.54	0.49	0.87	0.64	0.77	0.61
			Desk		-0.07	0.39	0.23	-0.08	0.03	-0.67	0.06	0.58	-0.05	0.21	0.01	-0.05	0.29	-0.51	0.02	-0.77	0.24	-0.75	0.18	0.19	0.06	-0.35	0.43	0.04	-0.14	-0.09	-0.94	-0.02	0.02	-0.23	0.12	0.14	33.52	96.97	28.25	90.93	0.08	0.46	0.21	0.86	0.51	0.86	0.47	0.88	0.26
			Refrigerator		-0.06	0.32	0.38	-0.09	0.07	-0.56	-0.06	0.65	-0.15	0.47	0.11	-0.15	0.25	-0.41	0.04	-0.7	0.28	-0.65	0.45	0.22	0.08	-0.38	0.26	-0.2	-0.06	-0.13	-0.76	0.02	0.02	-0.5	0.38	0.11	90.23	74.37	74.95	87.88	0.09	0.5	0.52	0.69	0.53	0.85	0.53	0.85	0.59
			Park Bench		-0.06	0.3	0.6	-0.1	0.13	-0.01	0.3	0.65	-0.14	0.52	0.16	-0.13	0.46	-0.45	-0.12	-0.48	0.16	-0.52	0.32	0.11	-0.14	-0.61	0.41	-0.19	-0.08	0.19	-0.71	-0.01	0.08	-0.39	0.43	0.33	100.33	104.62	84.88	94.08	0.25	0.64	0.53	0.5	0.5	0.87	0.95	0.3	0.6
			Waste Paper Basket		-0.05	0.3	0.46	-0.08	0.37	0.22	0.46	0.54	-0.15	0.62	0.17	-0.14	0.23	-0.39	0.07	-0.58	0.18	-0.61	0.47	0.12	0.15	-0.48	0.28	-0.18	-0.05	0.07	-0.6	0.01	-0.05	-0.56	0.46	0.32	103.62	153.75	68.43	71.62	0.21	0.51	0.64	0.53	0.49	0.87	0.95	0.3	0.6
			Sculpture		-0.04	0.23	0.34	-0.07	0.42	0.27	0.52	0.56	-0.16	0.66	0.21	-0.16	0.23	-0.33	0.09	-0.54	0.18	-0.58	0.53	0.12	0.16	-0.44	0.27	-0.21	-0.04	0.03	-0.58	0.02	-0.05	-0.62	0.46	0.25	93.69	74.76	58.77	93.73	0.19	0.37	0.71	0.57	0.5	0.87	0.48	0.88	0.49
			Sink Unit		-0.05	0.28	0.46	-0.08	0.37	0.15	0.47	0.57	-0.14	0.59	0.21	-0.14	0.24	-0.41	0.07	-0.59	0.18	-0.65	0.44	0.12	0.11	-0.48	0.26	-0.16	-0.04	0.07	-0.65	0.02	-0.02	-0.55	0.45	0.27	102.22	86.51	83.52	84.06	0.21	0.5	0.62	0.57	0.51	0.86	0.59	0.81	0.69
	SPICES	HERBS	Molasses		-0.01	0.04	0.79	-0.07	-0.1	0.14	0.1	0.57	-0.19	0.88	0.19	-0.17	0.06	-0.21	0.03	-0.28	0.08	-0.38	0.42	0.04	0.13	-0.64	0.23	-0.43	-0.02	0.12	-0.39	0.01	-0.04	-0.53	0.48	0.57	107.22	81.93	103.05	77.74	0.72	0.34	0.59	0.13	0.48	0.88	0.6	0.8	0.63
			Salt		-0.03	0.02	0.57	-0.09	-0.15	0.3	0.06	0.74	-0.2	0.91	0.22	-0.18	0.04	-0.12	0.01	-0.17	0.09	-0.27	0.74	0.06	0.09	-0.45	0.14	-0.36	-0.01	0.05	-0.28	0.01	-0.03	-0.68	0.51	0.44	64.14	112.35	147.11	80.51	0.54	0.2	0.81	0.08	0.41	0.91	0.81	0.59	0.49
			Peppermint		-0.01	0.48	-0.31	-0.05	-0.08	-0.46	0.25	0.63	0	0.15	-0.23	-0.03	0.34	-0.32	0.54	-0.64	0	-0.23	0.75	0.08	0.01	-0.6	0.11	0.08	0.01	-0.82	-0.48	-0.02	-0.02	-0.26	0.08	0.17	68.2	72.21	98.9	100.06	0.08	0.57	0.26	0.77	0.55	0.84	0.46	0.89	0.48
			Curry		0	0.19	0.05	0	-0.11	-0.15	0.18	0.95	-0.02	0.84	0.08	-0.04	0.21	-0.28	0.31	-0.25	0	-0.2	0.95	0.13	0.03	-0.16	0.1	-0.05	0.01	-0.4	-0.25	-0.01	-0.02	-0.8	0.36	-0.1	78.56	65.91	68.08	160	0.08	0.18	0.84	0.5	0.39	0.92	0.39	0.92	0.44
			Oregano		-0.02	0.42	-0.08	-0.01	-0.09	-0.16	0.21	0.86	-0.01	0.26	-0.27	-0.04	0.21	-0.67	0.47	-0.37	0	-0.35	0.81	0.12	0.07	-0.28	0.34	0.13	0.06	-0.79	-0.49	-0.08	0	-0.13	0.18	0.27	89.67	83.54	76.28	115.1	0.08	0.43	0.37	0.82	0.54	0.84	0.53	0.85	0.5
			MSG		0	0.69	0.28	0	-0.16	0.18	0.06	0.62	0	0.6	-0.72	-0.04	0.05	-0.22	0.02	-0.26	0	0.28	0.57	0.02	0.05	-0.66	0.13	-0.38	0	-0.29	-0.26	-0.01	-0.16	-0.68	0.11	0.59	94.38	85.3	98.78	69.22	0.68	0.31	0.65	0.15	0.51	0.86	0.61	0.79	0.6
			Chili Pepper		0	0.15	-0.03	0	-0.12	0.24	0.05	0.95	0	0.61	-0.3	-0.02	0.22	-0.69	0.02	0.09	0	0.22	0.95	0.03	-0.01	-0.22	0.02	0.05	0	-0.66	-0.01	0.01	-0.29	-0.64	0.13	0.23	136.43	-20	75.92	160	0	0.16	0.95	0.27	0.2	0.98	1	0	0.42
			Mustard		0	0.58	-0.13	0	-0.18	0.24	0.03	0.75	0	0.44	-0.73	-0.02	0.08	-0.41	-0.01	-0.32	0	0.45	0.64	0.02	-0.02	-0.62	0.02	-0.05	0	-0.5	-0.21	-0.01	-0.37	-0.59	0.13	0.44	114.11	76.13	93.38	83.67	0.41	0.43	0.75	0.3	0.48	0.88	0.71	0.7	0.83
			Mint		0	0.34	-0.49	-0.01	-0.24	-0.01	0.07	0.76	0	0.05	-0.2	0	0.1	-0.96	-0.02	-0.14	0	0.03	0.75	0.02	0.28	-0.21	0.11	0.54	0	-0.93	-0.2	-0.01	0.01	-0.05	0.04	0.29	103.86	83.92	91.82	126.82	0	0.6	0.21	0.77	0.42	0.91	0.47	0.88	0.39
			Cinnamon		0	0	0	0	-0.36	0.13	0.07	0.92	0	0.7	-0.15	0	0.22	-0.64	-0.06	0.18	0	0.08	0.99	0.03	0.06	-0.11	0.01	0.04	0	-0.7	-0.04	0	0.3	-0.6	0.15	0.19	160	20	50.15	160	0	0	0.89	0.46	0.33	0.94	1	0	0.57
			Parsley		0	0.25	-0.63	-0.02	-0.02	0.5	-0.06	0.54	0	0.02	-0.32	-0.01	0.09	-0.84	-0.23	0.37	0	0.17	0.66	0.02	-0.17	0.01	0.14	0.7	0	-0.95	-0.06	-0.01	-0.04	0.11	0.02	0.27	97.66	84.49	68.25	113.49	0	0.68	0.32	0.66	0.48	0.88	0.55	0.84	0.46
			Saccarin		0	0.76	-0.28	0.01	-0.19	0.47	-0.09	-0.28	0	-0.09	-0.92	0	0.05	-0.19	0.09	0.3	0	0.5	0.26	0	-0.04	-0.17	0.21	0.78	0	-0.35	0	0	0.06	0.84	0.08	0.39	109.06	85.52	107.3	62.92	0.73	0.35	0.57	0.13	0.48	0.88	0.55	0.83	0.65
			Poppy Seeds		0	0.25	-0.35	0	-0.59	0.5	-0.23	-0.4	0	0.04	-0.73	0	-0.04	0.03	0.14	0.67	0	0.7	0.47	0	-0.05	0.31	0.14	0.42	0	-0.64	0.24	0	-0.06	0.67	0.18	0.23	97.59	73.71	82.78	95.04	0.12	0.41	0.72	0.55	0.49	0.87	0.6	0.8	0.65
			Pepper		0	0.05	-0.06	0	-0.52	0.78	-0.1	-0.32	0	0.31	-0.66	0	-0.26	0.02	0.27	0.57	0	0.71	0.63	0	-0.04	0.1	0.09	0.28	0	-0.58	0.29	0	0.11	0.4	0.13	0.62	75.25	-20	103.39	134.76	0	0.08	0.95	0.31	0.17	0.99	1	0	0.52
			Turmeric		-0.1	0.18	-0.27	0	-0.75	0.49	-0.28	-0.01	-0.25	0.12	-0.62	-0.12	0.14	-0.07	0.25	0.66	-0.08	0.75	0.56	-0.07	-0.03	0.03	0.09	0.32	0.14	-0.59	0.43	-0.12	-0.24	0.18	0.08	0.58	119.13	62.52	81.04	86.86	0.1	0.33	0.68	0.65	0.43	0.9	0.51	0.86	0.57
			Sugar		-0.17	0.5	-0.52	0	-0.49	0.13	-0.37	0.22	-0.17	-0.21	-0.76	-0.08	0.5	-0.08	0.26	0.15	0.02	0.57	0.29	0.08	0.5	-0.03	0.03	0.58	0.06	-0.47	0.08	-0.04	-0.36	0.21	0.22	0.74	101.56	79.4	108.52	76.58	0.55	0.49	0.59	0.31	0.55	0.83	0.57	0.82	0.98
			Vinegar		-0.18	0.71	-0.41	0.02	-0.52	0.05	-0.13	0.11	-0.22	-0.33	-0.85	-0.11	0.31	-0.02	0.03	0.1	-0.01	0.48	0.12	0.05	0.67	-0.05	-0.04	0.55	0.05	-0.33	0.07	-0.02	-0.39	0.25	0.19	0.79	89.73	110.46	109.88	67.62	0.77	0.32	0.54	0.08	0.52	0.86	0.64	0.77	0.57
			Sesame Seeds		-0.12	0.17	-0.39	-0.02	-0.69	0	-0.29	0.49	-0.18	-0.15	-0.67	-0.06	0.62	-0.14	-0.12	0.26	0.03	0.79	0.28	0.07	0.33	0.03	0.02	0.43	0.12	-0.54	0.32	-0.01	0.06	0.25	0.21	0.69	97.74	68.47	80.41	97.89	0.22	0.39	0.68	0.58	0.52	0.86	0.5	0.86	0.61
			Lemon Juice		-0.16	0.63	-0.55	-0.01	-0.45	0.06	0.05	0.26	-0.21	-0.41	-0.76	-0.08	0.44	-0.03	-0.03	0.04	0.04	0.47	0.17	0.04	0.71	-0.08	-0.04	0.48	0.03	-0.42	0.11	-0.01	-0.22	0.33	0.2	0.78	82.92	90.31	84.53	58.1	0.74	0.42	0.5	0.15	0.58	0.81	0.63	0.78	0.6
			Chocolate		-0.16	0.63	-0.55	-0.01	-0.43	0.02	0.03	0.29	-0.21	-0.41	-0.75	-0.08	0.46	0	-0.01	0.01	0.05	0.42	0.19	0.04	0.71	-0.12	-0.06	0.52	0.03	-0.44	0.09	-0.01	-0.23	0.37	0.22	0.75	97.95	82.51	91.72	75.4	0.74	0.43	0.49	0.15	0.53	0.85	0.59	0.81	0.61
			Horseradish		-0.13	0.05	-0.61	-0.02	-0.46	0.14	0.12	0.6	-0.14	-0.28	-0.48	-0.04	0.81	0.07	0.02	0.11	0.13	0.64	0.3	0.06	0.36	-0.13	-0.01	0.58	0.04	-0.7	0.48	-0.03	-0.03	-0.02	0.04	0.53	104.52	78.1	78.34	80.85	0.13	0.61	0.56	0.55	0.5	0.87	0.76	0.65	0.66
			Vanilla		-0.1	0.12	-0.46	-0.01	-0.57	0.23	0.16	0.6	-0.18	-0.22	-0.64	-0.05	0.69	0.04	0.05	0.17	0.14	0.8	0.2	0.07	0.38	-0.05	0.02	0.39	0.05	-0.53	0.48	-0.02	0.13	-0.13	0	0.67	107.48	72.45	84.34	77.86	0.13	0.47	0.69	0.54	0.48	0.88	0.64	0.77	0.72
			Chives		-0.14	0.22	-0.52	-0.03	-0.31	0.14	0.23	0.7	-0.09	-0.08	-0.31	-0.03	0.92	0.14	0.12	0.11	0.18	0.52	0.52	0.08	0.25	-0.34	-0.14	0.48	0.04	-0.81	0.28	-0.02	-0.01	-0.13	0.01	0.49	105.46	103.72	74.9	75.92	0.13	0.57	0.31	0.75	0.47	0.88	0.61	0.79	0.44
			Root Ginger		-0.08	0.21	-0.32	-0.01	-0.45	0.21	0.32	0.71	-0.17	0.03	-0.64	-0.05	0.7	-0.2	0.07	0.15	0.18	0.71	0.48	0.08	0.34	-0.17	-0.02	0.3	0.06	-0.65	0.36	-0.01	0.19	-0.22	-0.1	0.59	106.03	82.48	67.17	93.92	0.14	0.37	0.65	0.65	0.48	0.88	0.59	0.81	0.53
	PETS	FARMY AN	Goldfish		-0.05	0.16	-0.21	-0.01	-0.71	0.22	0.33	0.51	-0.24	0.26	-0.84	-0.07	0.38	-0.11	-0.01	0.12	0.18	0.85	0.35	0.09	0.2	-0.12	-0.03	0.25	0.01	-0.41	0.14	-0.01	0.27	-0.32	-0.13	0.79	78.9	43.15	54.74	77.94	0.17	0.22	0.9	0.35	0.45	0.89	0.45	0.9	0.48
			Robin		0.34	0.18	-0.76	0.09	-0.38	-0.21	0.18	0.23	-0.51	0.56	-0.21	-0.13	0.04	-0.35	-0.19	-0.45	-0.19	0.5	0.04	-0.03	0.34	0.15	-0.02	0.75	-0.42	-0.36	0.19	-0.15	-0.35	-0.59	0.09	0.39	105.36	86.93	98.92	160	0.64	0.56	0.48	0.22	0.3	0.95	0.71	0.7	0.69
			Blue-tit		0.35	0.18	-0.77	0.09	-0.35	-0.24	0.16	0.22	-0.5	0.63	-0.16	-0.13	0.01	-0.32	-0.17	-0.43	-0.2	0.45	0.01	-0.03	0.36	0.19	-0.01	0.77	-0.36	-0.27	0.26	-0.13	-0.39	-0.63	0.1	0.4	20	83.99	95.39	160	0.68	0.53	0.47	0.17	0.54	0.84	0.67	0.74	0.68
			Collie Dog		0.05	0.1	-0.19	0.02	-0.43	-0.67	0.4	0.41	0.04	0.3	-0.37	0.04	-0.09	-0.32	-0.06	-0.81	-0.5	0.81	0.25	-0.09	0.04	0.09	0.04	0.12	-0.24	-0.27	0.72	-0.1	-0.24	-0.41	-0.26	-0.24	111.71	99.38	20	45.44	0.05	0.22	0.48	0.85	0.45	0.89	0.39	0.92	0.32
			Camel		-0.01	-0.4	-0.83	0	-0.09	-0.38	-0.08	0.02	0.07	0.67	-0.53	0.03	0	0.44	-0.01	-0.25	0.03	0.32	-0.09	0.01	0.02	-0.08	-0.08	0.93	0.04	0.48	0.15	0.01	-0.35	-0.7	-0.3	-0.23	107.88	96.66	97.2	20	0.78	0.49	0.38	0.12	0.49	0.87	0.61	0.79	0.5
			Squirrel		0	-0.33	-0.77	0.01	-0.09	-0.53	-0.07	0.04	0.07	0.51	-0.58	0.03	-0.05	0.51	-0.03	-0.36	0.05	0.49	-0.13	0.02	0.03	-0.05	-0.07	0.85	0.04	0.55	0.22	0.01	-0.34	-0.59	-0.29	-0.33	95.24	107.58	91.77	84.27	0.59	0.59	0.51	0.21	0.54	0.84	0.98	0.21	0.71
			Guide Dog for Blind		-0.02	-0.25	-0.1	-0.01	-0.24	-0.76	-0.13	-0.52	0.06	0.82	0.04	0.03	-0.16	0.14	-0.05	-0.53	0.01	0.26	-0.9	0.04	-0.02	-0.16	-0.06	0.31	0.03	0.37	0.41	0	-0.25	-0.45	-0.29	0.59	90.63	108.56	89.57	87.83	0.14	0.23	0.81	0.52	0.45	0.89	0.61	0.79	0.6
			Spider		0	-0.31	-0.77	0.01	-0.11	-0.54	-0.08	0.04	0.06	0.52	-0.58	0.03	-0.01	0.5	-0.01	-0.36	0.05	0.51	-0.12	0.02	0.04	-0.06	-0.06	0.85	0.04	0.56	0.23	0.01	-0.32	-0.58	-0.28	-0.35	102.45	96.73	89.36	70.01	0.56	0.61	0.54	0.13	0.5	0.87	0.94	0.34	0.8
			Homing Pigeon		0.01	-0.16	-0.75	0.01	-0.22	-0.58	-0.08	-0.12	0.04	0.22	-0.49	0.02	-0.09	0.71	-0.11	-0.42	0.06	0.54	-0.3	0.02	0.05	0.07	-0.08	0.77	0.06	0.78	0.24	0.02	-0.18	-0.36	-0.04	-0.42	111.07	93.83	94.61	87.17	0.21	0.74	0.5	0.4	0.47	0.88	0.99	0.1	0.84
			Monkey		0.05	-0.55	-0.55	0.02	-0.09	-0.58	0.04	0.23	0.08	0.41	-0.81	0.04	0	0.26	0.01	-0.33	0.01	0.59	-0.08	0	0.08	-0.19	-0.08	0.78	-0.01	0.42	0.17	-0.01	-0.24	-0.71	-0.1	-0.46	88.09	89.21	85.6	82.29	0.7	0.35	0.58	0.23	0.59	0.81	0.65	0.76	0.61
			Circus Horse		0.05	-0.45	-0.7	0.03	-0.09	-0.54	0.04	0.02	0.05	0.33	-0.64	0.02	-0.04	0.56	-0.17	-0.37	0.02	0.45	-0.24	0.01	0.06	-0.05	-0.21	0.83	0	0.63	0.08	0	-0.27	-0.6	-0.16	-0.38	100.09	87.33	93.89	62.62	0.55	0.63	0.47	0.29	0.54	0.84	0.68	0.73	0.67
			Prize Bull		0.07	-0.39	-0.84	0.03	-0.06	-0.35	0.04	-0.01	0.03	0.21	-0.44	0.01	0.01	0.81	-0.2	-0.25	0.01	0.29	-0.19	0	0.11	0.06	-0.2	0.91	0.01	0.84	-0.19	0	-0.17	-0.41	-0.01	-0.26	105.71	40.23	111.25	52.51	0.41	0.84	0.27	0.24	0.46	0.89	0.41	0.91	0.54
			Rat		0.05	-0.76	-0.46	0.03	-0.06	-0.44	0.06	0.03	0.05	0.18	-0.78	0.02	-0.03	0.48	-0.17	-0.31	0.01	0.24	-0.3	0.01	0.08	-0.08	-0.22	0.89	0	0.54	-0.19	0	-0.25	-0.73	-0.07	-0.27	93.14	100.14	96.45	62.64	0.72	0.54	0.36	0.26	0.59	0.81	0.65	0.76	0.53
			Badger		0.06	-0.81	-0.42	0.03	-0.07	-0.39	0.04	0.03	0.05	0.21	-0.82	0.02	-0.01	0.42	-0.12	-0.29	0.01	0.21	-0.28	0.01	0.09	-0.1	-0.2	0.91	0	0.48	-0.18	0	-0.24	-0.78	-0.05	-0.24	83.1	105.79	80.36	44.62	0.75	0.52	0.4	0.08	0.56	0.83	0.69	0.72	0.59
			Siamese Cat		0	-0.1	-0.05	0	-0.03	-0.91	0.19	0.36	0.03	-0.56	-0.43	0.01	0.05	-0.2	-0.06	-0.67	0.01	0.41	-0.89	0	0.04	0.08	0.01	0.2	-0.03	0.68	0.13	-0.01	-0.31	-0.31	-0.01	-0.58	105.35	74.78	68.89	91.32	0.02	0.11	0.71	0.7	0.31	0.95	0.31	0.95	0.47
			Race Horse		0.02	-0.65	-0.54	0.01	-0.03	-0.46	0.03	0.28	0.01	-0.07	-0.54	0	0.25	0.27	-0.12	-0.74	0	0.27	-0.47	0	0.24	0.53	-0.07	0.6	-0.01	0.71	-0.34	-0.01	0.01	-0.62	0	-0.04	113.17	75.25	97.1	67.6	0.27	0.8	0.48	0.24	0.45	0.89	0.73	0.68	0.95
			Fox		-0.07	-0.84	-0.39	-0.03	-0.02	-0.31	0.02	0.19	-0.01	0.17	-0.82	0.01	-0.01	0.28	-0.01	-0.47	-0.05	0.19	-0.31	-0.02	0.12	0.39	-0.02	0.83	-0.14	0.47	-0.26	-0.08	-0.08	-0.8	0.04	0.17	96.58	95.05	85.68	-20	0.76	0.55	0.36	0.05	0.51	0.86	0.61	0.79	0.61
			Donkey		0.03	-0.46	-0.71	0.03	0.11	-0.48	0.2	0.09	-0.02	-0.06	-0.31	-0.01	0.05	0.41	0.11	-0.85	-0.08	0.18	-0.43	-0.04	0.36	0.64	0	0.48	-0.21	0.83	-0.31	-0.12	-0.05	-0.36	0.08	-0.11	102.74	84.78	98.36	58.05	0.15	0.83	0.28	0.46	0.44	0.9	0.61	0.79	0.51
			Field Mouse		0	-0.75	-0.52	0.02	0.02	-0.36	0.05	0.18	-0.03	0.21	-0.74	-0.02	-0.13	0.38	-0.06	-0.49	-0.07	0.25	-0.32	-0.04	0.33	0.33	-0.02	0.78	-0.18	0.55	-0.25	-0.11	-0.08	-0.75	0.1	0.05	94.96	99.05	69.65	76.68	0.67	0.62	0.37	0.15	0.53	0.85	0.7	0.72	0.82
			Ginger Tom-cat		0.05	-0.21	-0.36	0.03	0.05	-0.82	-0.01	0.39	0.03	-0.03	-0.7	0.02	-0.16	0	-0.21	-0.66	-0.11	0.76	-0.44	-0.06	0.08	0.19	0	0.41	-0.11	0.57	0.34	-0.07	-0.05	-0.53	0.22	-0.46	93.52	94.89	90.01	92.1	0	0.43	0.7	0.57	0.51	0.86	0.71	0.7	0.74
			Husky in Slead team		0.07	-0.31	-0.5	0.05	0.06	-0.7	0.02	0.38	0.01	0.07	-0.7	0.01	-0.14	0.09	-0.17	-0.67	-0.09	0.67	-0.42	-0.05	0.1	0.28	-0.01	0.53	-0.11	0.64	0.23	-0.07	-0.04	-0.62	0.21	-0.3	107.83	82.82	110	82.32	0	0.6	0.7	0.39	0.46	0.89	0.93	0.38	0.77
			Cart Horse		0.06	-0.28	-0.81	0.04	-0.03	-0.43	0	0.28	0	0.02	-0.37	0	-0.17	0.18	-0.44	-0.78	-0.05	0.28	-0.4	-0.03	0.08	0.79	0	0.36	-0.17	0.89	-0.12	-0.1	-0.04	-0.39	-0.01	0	102.06	73.19	120.52	61.99	0	0.86	0.37	0.36	0.45	0.89	0.69	0.72	0.57
			Chicken		0.05	-0.23	-0.85	0.04	-0.04	-0.45	-0.06	0.16	0	-0.01	-0.22	0	-0.18	0.23	-0.47	-0.8	-0.03	0.16	-0.42	-0.01	0.08	0.82	-0.03	0.35	-0.18	0.93	-0.14	-0.11	-0.02	-0.25	-0.01	-0.03	105.31	88.79	66.76	20	0	0.88	0.22	0.43	0.38	0.93	0.61	0.79	0.61
			Doberman Guard Dog		0.04	-0.31	-0.15	0.03	-0.03	-0.87	-0.09	0.35	0.05	-0.26	-0.41	0.03	-0.15	-0.11	-0.34	-0.78	-0.01	0.27	-0.89	0	0.06	0.17	0.07	0.31	-0.11	0.84	0.07	-0.07	-0.05	-0.43	0.04	-0.28	102.57	75.2	110.6	117.72	0	0.34	0.49	0.8	0.49	0.87	0.49	0.87	0.48
	FRUITS	VEGETAB	Apple		0	0	0	0	-0.04	-0.9	-0.11	0.41	0.1	-0.79	-0.37	0.06	-0.1	-0.16	-0.17	-0.4	-0.03	0.42	-0.91	-0.01	0	0	0	0	-0.06	0.38	0.18	-0.04	-0.04	-0.38	0.1	-0.81	160	20	200	20	0	0.35	0.88	0.32	0.16	0.99	0.4	0.91	1
			Parsley		-0.1	-0.51	0.84	-0.08	-0.03	-0.05	-0.06	-0.11	0.06	-0.32	-0.33	0.04	-0.3	-0.21	-0.46	-0.66	0.01	-0.09	-0.06	0.01	-0.11	-0.86	-0.1	0.47	-0.09	0.77	0.38	-0.05	-0.01	-0.29	-0.16	-0.37	45.12	-20	43.37	160	0.45	0.88	0.12	0.07	0.27	0.96	0.72	0.69	0.37
			Olive		-0.02	-0.47	0.5	-0.02	-0.07	-0.31	-0.18	-0.63	0.04	0.02	-0.6	0.03	-0.26	0.35	-0.39	-0.53	0.06	-0.47	-0.55	0.03	-0.02	-0.64	-0.06	0.25	-0.03	0.75	-0.01	-0.01	-0.08	-0.6	-0.18	-0.19	57.31	95.32	103.43	85.56	0.18	0.66	0.58	0.44	0.42	0.91	1	0	0.78
			Chili Pepper		-0.03	0.04	0.9	-0.02	-0.11	-0.18	-0.2	-0.32	0.01	-0.4	-0.34	0.01	-0.34	0.07	-0.51	-0.6	0	-0.42	-0.05	0	-0.08	-0.8	-0.16	0.39	0.01	0.76	-0.27	0.01	-0.03	-0.5	-0.12	-0.3	60.33	88.93	75.09	99.6	0.42	0.8	0.31	0.3	0.44	0.9	0.64	0.77	0.79
			Broccoli		-0.03	0.11	0.94	-0.02	0.01	-0.27	-0.02	-0.14	0	0	0	0	-0.5	0.23	-0.75	-0.36	0	-0.17	-0.18	0	-0.17	-0.85	-0.3	0.32	0.01	0.95	-0.19	0.01	0.03	-0.21	-0.01	-0.14	-20	62.89	-19.99	160	0	0.64	0	0.77	1	0	0.47	0.88	0.35
			Root Ginger		-0.06	0.04	0.93	-0.02	-0.14	-0.2	-0.03	-0.27	-0.4	0.11	-0.32	-0.1	-0.5	-0.2	-0.37	-0.53	0.14	-0.41	0	0.02	-0.11	-0.61	-0.45	0.47	0.12	0.81	-0.08	0.06	0.14	-0.53	0.11	0.11	61.94	160	99.53	97.32	0.45	0.81	0.29	0.23	0.42	0.91	0.67	0.74	0.63
			Pumpkin		0.04	-0.15	0.72	0	-0.04	-0.52	0.17	-0.38	-0.37	0.09	-0.28	-0.08	-0.55	-0.2	-0.46	-0.48	0.48	-0.47	-0.17	0.08	-0.12	-0.45	-0.42	0.35	0.22	0.81	-0.12	0.1	0.09	-0.49	0.01	0.14	57.43	116.05	76.07	127.47	0.14	0.73	0.45	0.5	0.39	0.92	0.94	0.35	0.63
			Raisin		0.05	-0.01	0.34	0.01	-0.1	-0.51	0.23	-0.75	-0.41	-0.15	-0.73	-0.1	-0.38	-0.17	-0.19	-0.25	0.56	-0.73	-0.09	0.1	-0.08	-0.28	-0.15	0.16	0.07	0.46	-0.14	0.04	0.13	-0.76	-0.11	0.4	80.79	160	18.15	92.88	0.13	0.32	0.85	0.41	0.45	0.89	0.65	0.76	0.26
			Acorn		0.15	0.39	0.48	0.05	-0.1	-0.37	0.14	-0.65	-0.44	0.08	-0.63	-0.09	-0.02	-0.52	-0.23	-0.28	0.37	-0.56	0.21	0.06	0.08	-0.55	-0.41	0.12	-0.12	0.56	0.18	0	0.28	-0.4	0.01	0.64	75.23	83.81	82.01	80.19	0.35	0.54	0.69	0.33	0.5	0.87	0.96	0.26	0.77
			Mustard		0.28	0.78	0.49	0.06	-0.08	-0.11	-0.02	-0.22	-0.6	0.28	-0.38	-0.16	-0.13	-0.44	-0.17	-0.39	0.19	-0.22	0.21	0.04	0.16	-0.73	-0.48	0.29	-0.12	0.51	-0.36	0.01	0.27	0.11	-0.09	0.71	46.51	75.08	87.15	65.7	0.74	0.62	0.26	0.06	0.36	0.93	0.52	0.85	0.6
			Rice		0.34	0.71	0.51	0.08	-0.1	-0.16	-0.02	-0.29	-0.52	0.26	-0.42	-0.14	-0.14	-0.46	-0.15	-0.44	0.18	-0.21	0.15	0.04	0.18	-0.7	-0.5	0.36	-0.26	0.61	-0.21	-0.03	0.24	0.16	-0.08	0.66	89.96	86.57	94.42	106.53	0.67	0.66	0.31	0.15	0.53	0.85	0.62	0.79	0.57
			Tomato		0.29	0.67	0.35	0.08	-0.21	-0.21	-0.05	-0.5	-0.17	-0.18	-0.22	-0.04	-0.22	-0.91	0.12	-0.03	0.37	0.03	0.47	0.08	0.05	-0.26	-0.26	0.71	-0.33	0.71	-0.45	-0.06	0.1	-0.01	-0.06	0.42	49.51	93.65	78.2	106.11	0.16	0.8	0.29	0.5	0.38	0.93	0.63	0.77	0.61
			Coconut		0.06	0.27	0.02	0.02	-0.16	-0.4	-0.14	-0.85	-0.34	-0.67	-0.32	-0.09	-0.17	-0.54	0	0.04	0.46	-0.29	0.73	0.1	0.03	-0.37	-0.09	0.15	-0.05	0.51	-0.19	0	0.33	-0.57	-0.32	0.41	86.51	32.26	82.68	88.12	0.21	0.17	0.8	0.54	0.46	0.89	0.5	0.87	0.54
			Mushroom		0.23	0.84	0.33	0.07	-0.07	-0.31	0.02	-0.13	-0.31	-0.03	-0.48	-0.07	-0.21	-0.78	0.13	-0.02	0.16	-0.12	0.25	0.03	0.09	-0.32	-0.36	0.81	-0.32	0.51	-0.5	-0.06	0.08	0.4	0.05	0.46	84.59	68.81	115.28	106.69	0.5	0.79	0.29	0.18	0.49	0.87	0.76	0.64	0.76
			Wheat		0.22	0.83	0.3	0.08	-0.09	-0.37	0.02	-0.16	-0.31	0	-0.63	-0.05	-0.12	-0.7	-0.05	0.02	0.19	-0.18	0.36	0.04	0.04	-0.37	-0.24	0.78	-0.24	0.53	-0.38	-0.07	0.15	0.45	-0.12	0.53	70	80.4	78.2	90.18	0.6	0.69	0.36	0.19	0.48	0.88	0.72	0.69	0.64
			Green Pepper		0.06	0.83	0.29	-0.04	-0.14	-0.39	-0.17	-0.15	-0.17	-0.18	-0.57	0	-0.01	-0.7	-0.34	0.07	0.13	-0.11	0.4	0.01	0.01	-0.23	-0.02	0.87	-0.19	0.51	-0.54	-0.04	0.32	0.33	0.13	0.43	57.79	92.4	95.71	108.55	0.47	0.75	0.41	0.23	0.44	0.9	0.76	0.65	0.77
			Watercress		0.08	0.84	0.4	-0.04	-0.1	-0.3	-0.15	-0.12	-0.14	-0.13	-0.45	0	-0.02	-0.79	-0.38	-0.04	0.1	-0.09	0.3	0.01	0.05	-0.21	-0.01	0.92	-0.24	0.52	-0.65	-0.04	0.26	0.24	0.12	0.33	62.81	73.38	87.6	127.04	0.4	0.84	0.28	0.24	0.43	0.9	0.85	0.53	0.6
			Peanut		-0.02	0.59	0.16	-0.03	0.05	-0.74	-0.24	-0.1	-0.14	-0.36	-0.75	0.01	-0.04	-0.45	-0.15	0.27	0.17	-0.41	0.57	0.03	-0.07	-0.27	-0.09	0.62	-0.08	0.46	-0.17	-0.03	0.49	0.23	0.15	0.66	66.79	77.52	96.26	86.99	0.52	0.34	0.66	0.42	0.53	0.85	0.65	0.76	0.65
			Black Pepper		-0.01	0.88	0.15	-0.03	-0.06	-0.43	-0.12	-0.07	-0.15	-0.17	-0.73	-0.01	0.05	-0.58	-0.19	0.2	0.09	-0.1	0.41	0.01	-0.08	-0.19	-0.09	0.87	-0.11	0.43	-0.44	-0.02	0.25	0.59	0.15	0.43	54.87	71.29	92.2	92	0.62	0.64	0.45	0.05	0.42	0.91	0.96	0.3	0.73
			Garlic		0.02	0.89	0.3	-0.03	-0.05	-0.32	-0.09	-0.11	-0.08	-0.19	-0.41	0	0.05	-0.86	-0.19	0.03	0.07	-0.05	0.34	0.01	-0.04	-0.11	-0.06	0.93	-0.18	0.42	-0.74	-0.03	0.16	0.28	0.1	0.36	56.26	74.56	106.25	92.24	0.37	0.86	0.27	0.22	0.4	0.92	0.8	0.6	0.88
			Yam		0	0.76	0.23	-0.02	-0.15	-0.52	-0.18	-0.22	-0.09	-0.29	-0.5	0	0.19	-0.75	-0.1	0.2	0.12	-0.09	0.51	0.01	-0.21	-0.14	-0.13	0.79	-0.14	0.57	-0.47	-0.03	0.22	0.28	0.15	0.53	57.61	79.57	78.17	95.63	0.33	0.72	0.48	0.38	0.44	0.9	0.98	0.22	0.62
			Elderberry		-0.03	0.7	0.04	-0.02	-0.02	-0.67	-0.15	-0.18	-0.09	-0.45	-0.63	0.01	-0.03	-0.55	-0.15	0.26	0.12	-0.15	0.65	0.02	-0.06	-0.27	-0.12	0.67	-0.09	0.5	-0.37	-0.02	0.27	0.28	0.18	0.65	70	84.67	71.03	87.88	0.45	0.54	0.64	0.31	0.5	0.87	0.98	0.22	0.64
			Almond		-0.01	0.48	0.06	-0.01	-0.01	-0.84	-0.17	-0.14	-0.08	-0.63	-0.55	0.01	-0.05	-0.41	-0.2	0.29	0.16	-0.32	0.77	0.02	0.04	-0.19	-0.09	0.49	-0.07	0.46	-0.25	-0.02	0.29	0.07	0.19	0.77	79.03	71.7	82.26	74.05	0.31	0.38	0.78	0.39	0.52	0.86	0.98	0.22	0.68
			Lentils		-0.01	0.94	0.07	-0.01	-0.01	-0.22	-0.13	-0.22	-0.08	-0.14	-0.56	0.01	-0.05	-0.78	-0.18	0.12	0.24	0.21	0.07	0.02	0.04	0.05	-0.09	0.94	-0.06	0.17	-0.77	-0.02	0.24	0.54	-0.15	-0.02	74.16	20	132.63	160	0.48	0.81	0.33	0.05	0.37	0.93	0.97	0.23	0.56
[truncated: 3 more columns]
